# Supplementary material for: Identification of differentially expressed genes using an annealing control primer system in stage III serous ovarian carcinoma
Source: BMC Cancer. 2010 Oct 22;10:576. doi: 10.1186/1471-2407-10-576 (PMC2974737; doi:10.1186/1471-2407-10-576)
Supplement: Additional file 1 — The log2 expression ratios, of cancer to normal samples measured by the quantitative real-time PCR, for the 38 DEGs from 16 patients. [file 1471-2407-10-576-S1.XLS]

## Sheet: RTlog2table
	Patients
Genes	Serous1	Serous2	Serous3	Serous4	Serous5	Serous6	Serous7	Serous8	Serous9	Serous10	Serous11	Serous12	Serous13	Serous14	Serous15	Serous16
NM_003143.1	4.49633	3.93546	5.27984	6.34074	2.99639	2.59455	4.03034	4.48091	3.70708	3.95977	4.21179	3.43962	3.14078	1.1635	3.26454	3.98003
AY871274	2.27501	2.926	0.516015	1.28096	3.06005	2.08066	5.08491	2.38681	1.65992	3.55949	4.15623	2.49057	-4.05889	1.35614	2.09424	2.36177
NM_022873.2	6.78136	3.04789	7.02237	6.57001	1.81147	4.28021	5.36527	6.87036	2.25096	4.29425	-0.137504	2.54102	3.1127	-0.941106	3.37016	5.03826
NM_001355.3	3.85798	4.32984	2.70929	4.07211	2.39232	2.09761	3.81044	3.69933	3.24641	2.82579	1.94486	0.713696	2.79494	-0.263034	4.55397	4.19219
BC000523	2.30743	3.46597	2.70929	1.99277	3.60644	1.72247	5.24831	2.31034	2.76129	3.75275	2.72683	3.92029	-1.09761	0.910733	1.82782	2.53854
NM_005532	5.1807	3.04963	6.20006	1.59932	4.0197	4.3147	6.78136	6.84549	5.58496	6.07639	-1.23879	2.92029	4.27277	-1.98185	2.85599	5.10182
NM_207429.2	6.96578	6.84549	7.02237	6.74147	4.10936	5.76527	4.36527	5.70653	4.41143	5.73145	0.111031	-3.61824	5.99164	-3.91169	3.24489	1.4957
BC012823	0.344828	0.514573	1.21412	4.7252	-1.05889	-0.613532	2.09424	3.3505	2.95606	2.63459	4.41616	4.23113	1.89142	1.65076	2.46467	3.29572
NM_020529	6.90689	6.96578	7.02237	4.9472	2.79494	5.89966	5.50016	3.94673	1.33342	4.71039	-0.903038	3.32193	3.16672	-2.02503	-0.475085	2.83996
NM_001101654	1.69153	2.35614	3.45022	-2.52607	1.54597	0.695994	1.95977	3.74739	-3.32193	1.38957	3.16672	1.12433	0.31034	-0.847997	2.12433	1.99639
NM_001867	2.29866	2.38128	3.18745	3.12433	-0.545968	-0.790772	3.20163	3.57168	-2.12763	1.22651	-2.50589	2.79701	1.55582	0.124328	2.95791	1.83592
BC013003	5.82043	2.65992	4.51033	5.27053	0.464668	-0.275007	3.33771	3.80529	-1.09761	1.926	-1.74416	2.71589	1.852	0.250962	1.37295	2.17951
NM_000978	3.34625	2.87578	1.62761	4.1375	-0.367371	-0.176323	3.33056	1.37295	2.64386	1.14405	-1.88753	2.27202	-0.400538	-0.659925	1.0635	1.96347
NM_032470	3.54226	3.8365	6.90689	0.214125	1.67807	3.01614	2.51096	4.49889	0.83996	1.33342	1.82375	0.948601	2.75275	-2.48027	-0.275007	5.18507
NM_013974.1	3.57652	2.37851	2.95047	2.72901	1	-0.378512	2.82171	2.98732	-3.14568	0.176323	1.11103	2.24184	0.669027	-1.21412	0.695994	2.45154
XM_002345433	3.32048	0.739848	1.11103	3.43296	-5.64386	-3.64386	3.52982	1.35614	0.970854	1.85997	-2.65992	1.852	0.831877	-0.815575	2.0072	1.91839
NM_001034996	0.31034	0.757023	1.07039	-0.536053	1.37851	0.9855	1.26303	-3.32193	-1.39593	1.68706	3.81865	3.28096	-0.941106	0.62293	1.87578	2.33056
NM_001037637	0.432959	1.10434	1.09761	-0.367371	1.48543	0.176323	2.05311	1.84398	0.298658	2.19849	1.73118	2.53854	0.201634	-0.250962	0.594549	-2.8365
BC107854	2.97636	1.30451	4.02857	2.5435	-0.0285692	-2.05889	2.488	2.93357	-0.810966	0.83996	-2.64386	0.389567	0.687061	0.0291463	1.96717	2.61117
NM_001020	0.389567	1.32769	0.62293	-0.286881	1.52607	0.505891	2.02857	0.485427	1.56071	1.0635	1.8679	2.34483	-0.344828	-1.33914	1.11103	0.669027
NR_003225	-0.163499	4.32193	5.64386	-0.485427	1.852	0.879706	1.30451	1.54597	0.400538	1	1.74846	-2.15056	-1.46989	-2.32481	1.47508	1.45943
NM_001004333.3	3.2854	2.19849	2.1635	3.27202	-3.18442	-1.14405	3.1635	2.61353	-2.47249	-0.163499	-2.17313	0.15056	0.641546	-0.411426	0.584963	2.42761
NM_080390	3.68706	2.18587	4.69988	5.14568	-1.30451	-4.32193	3.13258	2.64386	-4.89045	-1.0072	-4.95	3.0197	1.5509	-3.13093	-1.26903	-1.13093
NM_013318	0.678072	1.77821	2.35896	-0.925999	2.16993	-0.464668	0.0426443	0.263034	-1.1635	1.39506	-1.4344	1.61824	-2.42223	0.298658	0.443607	4.05889
EF177379	6.51806	1.67807	4.20477	6.84549	3.11437	5.76022	1.87578	1.55582	2.86592	2.92979	2.44095	-3.5472	1.85599	-1.35614	5.27501	3.30159
AK026649	-2.12029	1.04963	0.214125	-1.02148	0.411426	-2.12029	2.14405	-0.234465	2.55639	-0.454032	1.41143	0.895303	-2.32193	-1.5008	0.536053	1.15704
AK302766	-1.28096	-1.79494	2.15056	-2.45943	-0.604071	-1.58976	-0.903038	-2.32193	-0.632268	1.76553	2.42223	-0.505891	-3.92884	2.8365	-0.785875	0.9855
NM_032682	0.275007	1.02857	1.76129	-1.22651	0.739848	-0.903038	-0.298658	-0.263034	-2.3978	0.773996	0.565597	-0.201634	-2.52105	-1.98185	-0.464668	-1.1177
NG_001229	-1.90689	-1.23879	-1.11103	-3.75596	1.15056	-1.32769	0.594549	4.05889	-0.367371	-1.3505	1.95977	-0.604071	-1.42223	0.659925	0.847997	-4.05889
AK025219	-5.77768	-1.23879	1.01436	0.782409	-3.32048	-4.0054	-1.79909	-1.8953	-2.29572	1.4489	-2.83996	-2.74201	-3.39506	-2.61117	-3.02326	-1.92979
BC001120	-1.30451	-0.111031	-1.4957	-1.96717	0.918386	-0.15056	-0.367371	0.555816	-0.422233	-0.526069	-1.67807	-2.95047	-2.45154	-4.1102	0.807355	1.13093
NM_032508.1	1.68706	0.31034	0.201634	-2.55639	-2.24184	-1.88362	0.137504	1.94342	-3.79805	-1.54597	-1.60407	-1.02857	-0.879706	-2.35332	-0.641546	-2.02503
NM_002292.3	0.275007	-2.09085	2.07382	0.831877	-3.31325	-4.02059	-2.28983	0.713696	-4.21412	-1.66903	-2.26903	-2.77821	-5.99118	-1.26903	-1.57046	-3.94205
AK293439	-1.69153	-0.613532	-0.137504	-2.71809	0.516015	-0.790772	-0.879706	-1.09761	-1.10434	-1.18903	-1.91456	-1.13093	-0.443607	0.799087	-0.275007	-0.757023
NM_001131005	0.0144996	-1.73697	0.104697	-1.70487	-2.94342	-1.26303	-1.18269	-1.87184	-2.24489	-1.32769	-2.49313	-2.06695	-2.23266	0.992768	-1.15704	-1.9855
NM_201442	-2.51602	-2.15056	-2.67582	-4.05745	-3.01257	-2.58496	-2.65764	-3.12598	-2.94486	-1.98185	-3.5008	-1.0072	-2.53605	-6.78136	-2.88166	-3.51223
BC023599	6.18547	3.47379	5.14608	6.20124	4.1152	3.76553	5.01614	5.83794	5.06867	5.69042	5.72192	4.37086	3.38128	1.8953	3.46597	4.4121
NM_001100167	3.20633	0.918386	3.70598	3.61471	-0.443607	1.15056	4.1035	0.695994	-0.464668	2.13422	0.137504	-2.64847	-0.925999	-3.92979	-0.189034	-0.411426
